# Supplementary material for: Metabolic Profiling and Physiological Analysis of a Novel Rice Introgression Line with Broad Leaf Size
Source: PLoS One. 2015 Dec 29;10(12):e0145646. doi: 10.1371/journal.pone.0145646 (PMC4703127; doi:10.1371/journal.pone.0145646)
Supplement: S1 Table — (XLSX) [file pone.0145646.s001.xlsx]

## Sheet: STable 1
Supplementary table 1. ANOVA results for 79 metabolites in leaves of two rice genotypes, Teqing and NIL-SS1 , measured at four different growth stages (tillering, booting, flowering and grain filling stages).
		Genotype					Genotype*Stage					Stage
		MS	F	P	R2		MS	F	P	R2		MS	F	P（62）	R2
Amino acids	Alanine	255.841	3.13	0.0986	5.74573		256.032	3.13	0.0594	17.25		761.48	9.32	0.0012	51.3044
	Aspartic acid	0.00402561	0	0.9975	2.29718e-05		761.646	1.91	0.1738	13.0388		3222.16	8.09	0.0023	55.161
	Glutamic acid	848.3	2.38	0.1453	5.63758		2446.86	6.86	0.0045	48.7836		622.219	1.75	0.2037	12.4053
	Glycine	8.96002	0.12	0.731	0.320696		173.014	2.38	0.1138	18.5775		415.526	5.71	0.0091	44.6175
	N-acetyl-Glycine	0.518	0.01	0.9367	0.0277801		29.9111	0.38	0.7706	4.81235		221.746	2.8	0.0787	35.6765
	Phenylalanine	43.6026	0.37	0.5524	1.12719		120.215	1.02	0.4126	9.32322		605.747	5.15	0.0132	46.9783
	Serine	875.405	2.87	0.1121	7.10067		1938.14	6.36	0.006	47.1625		458.016	1.5	0.2569	11.1453
	Tyrosine	491.513	8.9	0.0099	14.4051		89.5877	1.62	0.2292	7.87685		626.128	11.33	0.0005	55.0512
	Valine	1280.56	5.01	0.042	10.7703		994.26	3.89	0.0326	25.0871		1348.63	5.27	0.0121	34.0287
	Threonine	672.721	1.48	0.2435	3.44781		2889.46	6.37	0.006	44.4269		1272.18	2.8	0.0784	19.5604
Organic acids	Aconitic acid	18.0709	0.56	0.4685	0.792759		38.8311	1.19	0.3482	5.11048		563.119	17.3	0.0001	74.1108
	Benzoic acid	108.022	8.96	0.0097	20.9617		59.5238	4.93	0.0152	34.6519		19.9559	1.65	0.2221	11.6174
	Butyric acid-4-amino	173.671	2.74	0.1198	1.76534		123.83	1.96	0.1669	3.77612		2802.31	44.29	0.0001	85.455
	Butyric acid-4-hydroxy	172.861	10.42	0.0061	2.22312		2095.92	126.28	0.0001	80.865		360.88	21.74	0.0001	13.9235
	Caffeic acid	1400.18	32.03	0.0001	16.801		1349.11	30.87	0.0001	48.5647		758.151	17.35	0.0001	27.2915
	Cinnamic acid-4-hydroxy	5.12513	0.25	0.6268	1.02003		29.2875	1.41	0.2807	17.4868		39.7365	1.92	0.1733	23.7256
	Citric acid	15.6495	1.58	0.2294	5.69387		11.3097	1.14	0.3665	12.3447		28.8506	2.91	0.0715	31.4908
	Quinic acid	32.7766	0.03	0.8695	0.037116		1611.73	1.38	0.2909	5.47536		22347	19.08	0.0001	75.9169
	Ferulic acid	198.573	7.28	0.0173	4.24689		364.566	13.37	0.0002	23.3909		1000.58	36.7	0.0001	64.1981
	Fumaric acid	23.769	0.46	0.5094	1.00228		24.8609	0.48	0.7017	3.14496		515.732	9.95	0.0009	65.2412
	Galactonic acid	19.5082	1.05	0.3236	3.139		47.8943	2.57	0.0959	23.1195		65.78	3.53	0.0431	31.7532
	Gluconic acid-6-phosphate	45.6463	0.12	0.7317	0.454977		969.53	2.6	0.0935	28.9912		618.78	1.66	0.2212	18.503
	Glyceric acid	0.721382	0.08	0.7857	0.0774179		8.39882	0.89	0.4683	2.70405		258.142	27.49	0.0001	83.1106
	Glyceric acid-3-phosphate	41.1501	1.34	0.2662	0.303556		15.511	0.51	0.6847	0.343265		4346.27	141.67	0.0001	96.1847
	Gulonic acid	5.75867	0.43	0.5248	1.34777		56.0564	4.14	0.0269	39.3586		21.2936	1.57	0.2401	14.9508
	Hexadecanoic acid	42.3371	6	0.0281	4.15347		10.8384	1.54	0.2489	3.18989		281.902	39.96	0.0001	82.9677
	Hydroxypropanoic acid	0.104882	0	0.9634	0.0080185		153.788	3.2	0.0563	35.2723		57.7678	1.2	0.3454	13.2494
	Isocitric acid	83.6956	0.31	0.5836	1.39752		124.047	0.47	0.7103	6.21391		603.441	2.27	0.1253	30.2282
	Keto-L-gluconic acid	3.29872	0.32	0.5798	1.57569		0.819825	0.08	0.9699	1.17481		19.9647	1.95	0.1688	28.6095
	Malic acid	41.3701	4.1	0.0624	4.86763		17.2656	1.71	0.2104	6.09443		205.157	20.33	0.0001	72.4167
	Malonic acid	2.71361	1	0.334	0.0671226		23.5135	8.68	0.0017	1.74486		1310.52	483.57	0.0001	97.2495
	Oxalic acid	9.78444	1.84	0.1959	0.176523		4.89605	0.92	0.4553	0.264991		1814.71	342.04	0.0001	98.2184
	Phosphoric acid	0.140219	0.02	0.8862	0.00872364		6.21651	0.94	0.4472	1.16027		498.687	75.48	0.0001	93.0766
	Pyruvic acid	6.04422	0.67	0.4266	0.850302		137.202	15.22	0.0001	57.9046		55.6504	6.17	0.0068	23.4867
	Salicylic acid	13.4421	1.6	0.2271	1.37187		1.43919	0.17	0.9143	0.440643		281.386	33.41	0.0001	86.1534
	Shikimic acid	5.21185	2.56	0.1316	0.179795		0.331735	0.16	0.9193	0.034332		954.704	469.83	0.0001	98.8045
	succinic acid	0.0898333	0	0.9571	0.00569023		24.3822	0.81	0.5081	4.63326		361.752	12.05	0.0004	68.7424
	Threonic acid	56.105	1.29	0.2759	3.27432		106.154	2.43	0.1083	18.5856		242.609	5.56	0.01	42.4764
	Azelaic acid	2401.79	9.18	0.009	1.6631		28315.8	108.27	0.0001	58.8211		17801.9	68.07	0.0001	36.9803
	Beta-Aminoisobutyric acid	0.83888	0.08	0.7765	0.338767		23.4175	2.34	0.1177	28.3702		12.1168	1.21	0.3424	14.6794
	Quinic acid, 5-p-coumaroyl	58.5153	0.32	0.581	0.148306		137.558	0.75	0.54	1.04591		12139.6	66.23	0.0001	92.3024
Sugars	Lactose	3544.41	4.55	0.0512	6.12344		2995.17	3.84	0.0338	15.5237		11479.6	14.73	0.0001	59.4977
	Sorbitol	3108.61	13.91	0.0022	6.91605		995.001	4.45	0.0214	6.64105		11908.5	53.29	0.0001	79.4825
	Mannose-6-phosphate	1458.51	7.39	0.0166	10.0118		687.976	3.49	0.0446	14.1677		2760.94	13.99	0.0002	56.8568
	Glucose	337.48	0.85	0.3729	1.86489		2071.43	5.2	0.0127	34.3397		1989.36	4.99	0.0146	32.9792
	Raffinose	26.7451	0.51	0.4864	0.592162		51.8347	0.99	0.4256	3.44301		1200.58	22.95	0.0001	79.746
	Melezitose	810.147	1.51	0.2394	3.41008		994.753	1.85	0.1838	12.5614		4150.23	7.73	0.0027	52.4075
	Turanose	531.508	28.68	0.0001	0.890025		15.774	0.85	0.4889	0.0792421		19626.7	1058.98	0.0001	98.5962
	Trehalose	0.608487	0.06	0.8136	0.024158		26.9674	2.56	0.0968	3.21196		763.239	72.42	0.0001	90.9057
	Maltose	15.708	0.35	0.5647	1.27178		80.3308	1.78	0.1973	19.5116		115.397	2.56	0.0971	28.0289
	D-Xylofuranose	38.1313	1.25	0.283	0.407559		52.7371	1.72	0.2078	1.69101		2910.48	95.15	0.0001	93.3245
	Fructose	16092.3	17.25	0.001	23.8257		4896.19	5.25	0.0123	21.7473		7900.79	8.47	0.0019	35.0928
	Rhamnose	186.838	0.11	0.7472	0.0460765		803.238	0.46	0.7114	0.594263		126235	73.04	0.0001	93.3927
	Sucrose	5.36221	0.33	0.5768	1.46226		5.74734	0.35	0.7898	4.70185		38.054	2.32	0.12	31.1317
	Glycerin	0.705601	0.09	0.7651	0.525856		4.74155	0.62	0.6113	10.6011		4.28096	0.56	0.6481	9.57129
	Galactitol	5013.38	11.95	0.0038	3.09398		2990.55	7.13	0.0038	5.53679		47393.6	113.01	0.0001	87.746
	Erythritol	322.868	3.32	0.0898	2.60822		178.705	1.84	0.1866	4.33088		3386.24	34.83	0.0001	82.065
	Hydroquinone-beta-D-glucopyranoside	1.12015	0.01	0.9087	0.0056132		217.909	2.65	0.0893	3.27591		6049.99	73.6	0.0001	90.952
	Ribose	66.3608	2.97	0.1069	7.68169		73.7725	3.3	0.0518	25.6189		87.739	3.92	0.0317	30.469
	Xylitol	66.3608	2.97	0.1069	7.68169		73.7725	3.3	0.0518	25.6189		87.739	3.92	0.0317	30.469
	Melibiose	17.021	0.17	0.6903	0.288503		164.47	1.6	0.2342	8.36319		1316.59	12.8	0.0003	66.9479
	Mannitol	1228.42	1.45	0.2489	0.500268		1965.46	2.32	0.1202	2.40128		75514.4	88.96	0.0001	92.2587
	Mannose	82.3549	0.11	0.7469	0.0592173		3752.5	4.94	0.0152	8.09471		39031.3	51.36	0.0001	84.1964
	Beta-Methylglucopyranoside	778.879	2.33	0.1489	1.11143		5254.71	15.74	0.0001	22.4948		16287.7	48.8	0.0001	69.7258
Others	Ethanolamine	6.21188	0.11	0.7427	0.0301751		213.611	3.85	0.0335	3.11294		6387.75	115.26	0.0001	93.0881
	Hydroxylamine	6.99164	0.99	0.3374	0.547258		9.11801	1.29	0.3175	2.14108		381.344	53.82	0.0001	89.5468
	Trolamine	225.518	0.66	0.4305	2.69376		295.007	0.86	0.4837	10.5714		823.231	2.41	0.1109	29.4999
	Glucaric acid-1,4-lactone	3.8579	0.32	0.5784	0.187855		2.51219	0.21	0.8873	0.366983		625.13	52.44	0.0001	91.3192
	Gluconic acid, 1,4-lactone	2.31164	0.04	0.8529	0.0954807		12.3051	0.19	0.9016	1.52476		491.356	7.58	0.003	60.8854
	Phosphoric acid monomethyl ester	103.348	11.58	0.0043	7.92162		21.8789	2.45	0.1065	5.03103		336.896	37.74	0.0001	77.469
	2-Monopalmitoylglycerol	83.888	3.6	0.0787	2.63379		786.695	33.74	0.0001	74.0984		138.207	5.93	0.0079	13.0177
	Ribonic acid	0.0859104	0.01	0.926	0.0193068		2.12933	0.22	0.8799	1.43559		101.281	10.53	0.0007	68.2834
	Guanosine	3.02876	0.08	0.7817	0.194007		124.975	3.29	0.0521	24.0158		217.239	5.72	0.009	41.7457
	Uridine	24.0164	0.31	0.5849	0.497108		329.399	4.29	0.0241	20.4544		914.587	11.91	0.0004	56.7923
	Uracil	14.5307	0.67	0.427	1.98427		126.107	5.81	0.0085	51.6623		11.8221	0.54	0.6598	4.84315
	Urea	36.3968	1.17	0.2969	3.16652		85.6257	2.76	0.0812	22.3483		140.679	4.54	0.0202	36.717
	Adenosine	6.20412	0.3	0.5914	1.07501		2.89143	0.14	0.934	1.50303		91.4767	4.45	0.0215	47.5516
	Alpha-Glycerophosphorylglycerol	16.7491	0.05	0.8338	0.163623		357.809	0.98	0.4318	10.4864		1338.04	3.65	0.0392	39.2141
	Cyclohexanehexol	15.4408	2.3	0.152	3.02859		11.3324	1.68	0.2158	6.66829		122.073	18.15	0.0001	71.831
