# Supplementary material for: Metabolic Profiling and Physiological Analysis of a Novel Rice Introgression Line with Broad Leaf Size
Source: PLoS One. 2015 Dec 29;10(12):e0145646. doi: 10.1371/journal.pone.0145646 (PMC4703127; doi:10.1371/journal.pone.0145646)
Supplement: S2 Table — (XLSX) [file pone.0145646.s002.xlsx]

## Sheet: STable 2
Supplementary table 2. The contributions of each of the 79 metabolites to the first three principal components (PC)
	Metabolites	Proportion of the total variance (%) explained
		Components
		PC1 (50.6%)	PC2 (19.6%)	PC3 (10.4%)
Amino acids	Alanine	-0.754658	-0.543452	0.182098
	Aspartic acid	0.805933	-0.24132	-0.268517
	Glutamic acid	-0.330427	-0.839913	0.144263
	Glycine	0.707295	-0.567337	0.236304
	N-acetyl-Glycine	-0.869567	0.0349812	0.242246
	Phenylalanine	-0.522316	-0.164503	0.742588
	Serine	0.139036	-0.687575	-0.339604
	Tyrosine	-0.765119	-0.0138407	0.3114
	Valine	-0.707101	-0.43021	0.00815298
	Threonine	-0.151937	-0.731578	-0.537972
Organic acids	Aconitic acid	-0.312137	-0.246649	-0.717475
	Benzoic acid	-0.403148	0.460175	0.34688
	Butyric acid-4-amino	-0.884354	-0.36536	0.271563
	Butyric acid-4-hydroxy	0.262284	0.908116	-0.0676778
	Caffeic acid	-0.237051	0.768788	-0.310863
	Cinnamic acid-4-hydroxy	-0.349448	0.79466	0.344799
	Citric acid	-0.752261	-0.411637	0.10099
	Quinic acid	0.952994	-0.093282	0.284624
	Ferulic acid	-0.780371	0.489789	-0.102765
	Fumaric acid	-0.894065	0.175468	0.303278
	Galactonic acid	0.633504	-0.267516	-0.184593
	Gluconic acid-6-phosphate	0.420497	0.71993	-0.212229
	Glyceric acid	0.930184	-0.119707	0.31663
	Glyceric acid-3-phosphate	0.991569	-0.0670359	0.0720062
	Gulonic acid	0.277877	-0.270078	0.395233
	Hexadecanoic acid	-0.772746	-0.137708	0.421066
	Hydroxypropanoic acid	0.301077	0.796647	0.446249
	Isocitric acid	0.477771	-0.607616	0.0345057
	Keto-L-gluconic acid	0.558211	0.510714	0.127363
	Malic acid	0.674134	-0.287209	0.622228
	Malonic acid	0.988413	-0.0831382	0.0476605
	Oxalic acid	0.989354	-0.00655912	0.143258
	Phosphoric acid	0.989549	0.0796899	-0.0480837
	Pyruvic acid	-0.473892	0.732382	0.00340913
	Salicylic acid	0.929826	-0.138141	0.31931
	Shikimic acid	0.959379	-0.0903452	0.261594
	succinic acid	-0.898414	0.0988159	-0.0238882
	Threonic acid	0.218829	-0.244536	0.824918
	Azelaic acid	0.499493	0.804336	-0.11237
	Beta-Aminoisobutyric acid	0.364107	0.403338	0.143106
	Quinic acid, 5-p-coumaroyl	0.866693	-0.0946727	0.45243
Sugars	Lactose	-0.665927	0.249349	0.204989
	Sorbitol	-0.717334	0.484402	-0.0391376
	Mannose-6-phosphate	-0.609011	0.524451	0.239334
	Glucose	0.256066	0.695798	-0.350436
	Raffinose	0.954953	0.0841869	-0.10763
	Melezitose	-0.675459	0.362255	0.488596
	Turanose	0.972325	-0.0478625	0.210292
	Trehalose	0.929851	0.0325011	0.340809
	Maltose	-0.265624	0.786965	0.28303
	D-Xylofuranose	-0.935289	-0.186944	0.296572
	Fructose	0.60281	0.267029	-0.223494
	Rhamnose	-0.995859	-0.0543412	0.042323
	Sucrose	0.167083	0.13615	0.961969
	Glycerin	0.636616	0.472844	0.263781
	Galactitol	-0.950091	-0.261479	-0.0156797
	Erythritol	-0.765289	0.160843	-0.257987
	Hydroquinone-beta-D-glucopyranoside	-0.957046	0.0375624	0.216995
	Ribose	0.380841	-0.291275	-0.387885
	Xylitol	0.380841	-0.291275	-0.387885
	Melibiose	-0.890103	0.234308	0.343338
	Mannitol	-0.928739	-0.0168094	0.321036
	Mannose	-0.80904	0.37995	-0.0146431
	Beta-Methylglucopyranoside	-0.659728	0.654833	-0.0413056
Others	Ethanolamine	-0.940007	-0.22753	0.229572
	Hydroxylamine	0.978899	0.00998296	0.111304
	Trolamine	-0.635024	0.678926	-0.311271
	Glucaric acid-1,4-lactone	0.992902	-0.0698565	0.0677352
	Gluconic acid, 1,4-lactone	-0.526868	0.551453	-0.454316
	Phosphoric acid monomethyl ester	0.802136	-0.126029	0.327428
	2-Monopalmitoylglycerol	0.0670444	0.99147	-0.00496615
	Ribonic acid	0.931892	0.25195	-0.124628
	Guanosine	0.652517	0.602353	0.201733
	Uridine	0.780076	0.604582	0.0042034
	Uracil	0.0990949	-0.311918	0.348127
	Urea	0.698247	0.651273	0.246472
	Adenosine	0.118733	0.295149	-0.579301
	Alpha-Glycerophosphorylglycerol	0.786129	0.367541	0.127834
	Cyclohexanehexol	-0.888163	-0.245366	0.236168
